# Supplementary material for: Dual Antibiotic-Infused Liposomes to Control Methicillin-Resistant Staphylococcus aureus
Source: Medicines (Basel). 2025 May 22;12(2):14. doi: 10.3390/medicines12020014 (PMC12195063; doi:10.3390/medicines12020014)
Supplement: Supplementary file 1 [file medicines-12-00014-s001.zip]

Archive with 1 entries (1 files):
- medicines-3519554-supplementary.pdf
